# Supplementary material for: Can ecosystem-scale translocations mitigate the impact of climate change on terrestrial biodiversity? Promises, pitfalls, and possibilities: Ecosystem-scale translocations
Source: F1000Res. 2016 Feb 8;5:146. [Version 1] doi: 10.12688/f1000research.7914.1 (PMC4784018; doi:10.12688/f1000research.7914.1)
Supplement: Supplementary file 1 [file f1000research-5-8519-s0000.tgz]

Archive with 1 entries (1 files):
- b59c9653-2a94-4684-a96a-e389dc5fd5dd.xlsx
