# Supplementary material for: Can ecosystem-scale translocations mitigate the impact of climate change on terrestrial biodiversity? Promises, pitfalls, and possibilities: Ecosystem-scale translocations
Source: F1000Res. 2016 Feb 8;5:146. [Version 1] doi: 10.12688/f1000research.7914.1 (PMC4784018; doi:10.12688/f1000research.7914.1)
Supplement: Supplementary file 1 [file f1000research-5-8519-s0000.tgz › b59c9653-2a94-4684-a96a-e389dc5fd5dd.xlsx]

## Sheet: Sheet1
Country	Location	Area translocated (m2)	Translocation distance	Habitat	Aim of the translocation	Litterature source
Germany	Harz Mountains	4	50 km	Mountain meadow	Climate Change experiment	Bruelheide 2003
USA	Humble Peak	7.14	<10 km	Tundra turf	Rehabilitate alpine tracks	Bay & Ebersole, 2006
USA	Humble Peak	8.33	<10 km	Tundra turf	Rehabilitate alpine tracks	Bay & Ebersole, 2006
USA	Yosemite National Park	9	0.4-1.6 km	Subalpine meadows	campsite and trail restoration program	Moritsch & Muir 1993
UK	Selar Farm (South Wales)	32	1 km	Mesotrophic calcicolous grassland	Compare restoration by turf transfer to rotovating	Good et al. 1999
China	Haibei alpine meadow research station	36	10-50 km	Meadows and sparse vegetation	Climate Change experiment	Zhang et al. 2011
New Zealand	Torehape peat bog	340	<10 km	wetland (peat bog)	Mine rehabilitation	Watts et al. 2008
UK	Headless cross, lanarkshire coalfield (Scotland)	400	<5 km	Heathland	Mine rehabilitation	Merrilees et al.
UK	Dorey’s farm	620	2.5 km	Wet heath	Rescue an isolated wet heath community from mining	Box et al. 2011
New Zealand	Stockton mine	700	<10 km	Alpine shrubland and grassland	Mine rehabilitation	Simcock et al. 2000
UK	Ashcott Heath, Somerset	1200	<10 km	Acid grassland	Peat extraction	Cox et al. 1991
UK	Middlebere, Dorset	1500	11 km	Dry heathland turves	Restoration of heathland	Pywell et al. 2011
UK	Moor House-Upper Teesdale Nature Reserve	1870	10-40 km	Turf	Re-creating floristically-rich vegetation	Rawes & Welch 1972
New Zealand	Stockton mine	1900	<10 km	Alpine shrubland and grassland	Mine rehabilitation	Simcock et al. 2000
UK	Thrislington Plantation, Durham	3000	<5 km	Limestone grassland	Quarrying	Byrne et al. 1991
New Zealand	Stockton mine	3100	<10 km	Alpine shrubland and grassland	Mine rehabilitation	Simcock et al. 2000
UK	Dongas, Hampshire	3500	<5 km	Chalk grassland	Road building	Ward and Snazell 1996
Germany	Harz Mountains	4186	300-600 m	Mountain meadow	Meadow Conservation (Road development)	Bruelheide & Flintrop 2000
UK	Unnamed site, 2km North of Eathrow airport	4350	0.4 km	Grassland and marsh vegetation	Conservation of floristically rich site for gravel excavation	Worthington & Helliwell 1987
UK	Hockley Junction, Hampshire	5500	0.8 km	Flood meadow	Road building	Ward 1995
UK	Potatopot, Cumbria	5533	1.2 km	Acid grassland	Mine rehabilitation	Jerram 1993
UK	Newhall, Reservoir, Nottinghamshire	7000	0 km	Calcareous grassland	Repairs to reservoir roof	Cox et al. 1992
UK	Ashington, Northumberland	10000	<10 km	Mesotrophic grassland	Mine rehabilitation	Piekarczyk 1991
UK	Brocks Farm, Devon	11000	<5 km	Mesotrophic grassland	Waste-tipping from a ball clay works	Leach et al. 1995
UK	Top Park Field - Durnford Quarry	55000	600-800 m	Dry mesotrophic grassland	Maintain diversity of unimproved neutral grassland	Trueman et al. 2007
UK	Tunstead Quarry (Derbyshire)	85000	0.8 km	magnesian limestone grassland	Extend quarrying	Cullen and weather 1993
